# Supplementary material for: Both HCV Infection and Elevated Liver Stiffness Significantly Impacts on Several Parameters of T-Cells Homeostasis in HIV-Infected Patients
Source: J Clin Med. 2020 Sep 15;9(9):2978. doi: 10.3390/jcm9092978 (PMC7564456; doi:10.3390/jcm9092978)
Supplement: Supplementary file 1 [file jcm-09-02978-s001.zip]

Archive with 13 entries (12 files):
- jcm-924735 suppl/
- jcm-924735 suppl/1. Supplementary Methods.doc
- jcm-924735 suppl/10. Table S4.doc
- jcm-924735 suppl/11. Table S5.doc
- jcm-924735 suppl/12. Table S6.doc
- jcm-924735 suppl/2. Figure S1.pdf
- jcm-924735 suppl/3. Figure S2.pdf
- jcm-924735 suppl/4. Results S1.doc
- jcm-924735 suppl/5. Results S2.doc
- jcm-924735 suppl/6. Results S3.doc
- jcm-924735 suppl/7. Table S1.doc
- jcm-924735 suppl/8. Table S2.xls
- jcm-924735 suppl/9. Table S3.doc
