# Supplementary material for: Both HCV Infection and Elevated Liver Stiffness Significantly Impacts on Several Parameters of T-Cells Homeostasis in HIV-Infected Patients
Source: J Clin Med. 2020 Sep 15;9(9):2978. doi: 10.3390/jcm9092978 (PMC7564456; doi:10.3390/jcm9092978)
Supplement: Supplementary file 1 [file jcm-09-02978-s001.zip › jcm-924735 suppl/8. Table S2.xls]

## Sheet: Sheet
Table S2. List of T-cell subsets analyzed with their level of expression (median and interquartile range) in the different goups of individuals included in the study
T-cell Subsets	Study group	Expression level (percentage)
		Median	Q1	Q3
CD4+ (over lymphocytes)	SNC	43.0482	35.5585	46.551
	HIV	28.7282	23.2668	36.5222
	pre-DAAs HIV/HCV	30.9055	23.82	36.2268
	post-DAAs HIV/HCV	24.6721	17.613	31.9859
CD4+ (over T cells)	SNC	63.45	52.6	67.65
	HIV	48	37.2	55.45
	pre-DAAs HIV/HCV	43.5	37.85	55.5
	post-DAAs HIV/HCV	39	31.2	49.3
CD4+CD95- CD28-	SNC	41.65	31.375	45.9
	HIV	35.9	33.05	46.4
	pre-DAAs HIV/HCV	41.5	31.4	49.6
	post-DAAs HIV/HCV	44.3	35.1	47.9
CD4+CD95+ CD28-	SNC	13.55	10.1	18.075
	HIV	14	11.95	19.35
	pre-DAAs HIV/HCV	12.6	10.95	18.25
	post-DAAs HIV/HCV	13.8	9.815	20.5
CD4+CD95- CD28+	SNC	16.95	12.625	23.45
	HIV	15.7	12.8	22.2
	pre-DAAs HIV/HCV	18.1	11.6	24.4
	post-DAAs HIV/HCV	17.9	12.45	22.85
CD4+CD95+ CD28+	SNC	25.35	23.275	29.95
	HIV	27	20.85	32.9
	pre-DAAs HIV/HCV	23.1	19.25	33.65
	post-DAAs HIV/HCV	21	18.7	30.15
CD4+CD28- CD57-	SNC	37.9	27.075	43.975
	HIV	31.3	23.45	40.75
	pre-DAAs HIV/HCV	32.6	22.6	41.5
	post-DAAs HIV/HCV	33.4	27.8	38.75
CD4+CD28+ CD57-	SNC	62	54.95	72.525
	HIV	61.4	54.85	68.5
	pre-DAAs HIV/HCV	60.1	50.3	72.5
	post-DAAs HIV/HCV	60.1	46.75	65.1
CD4+CD28- CD57+	SNC	0.23	0.03725	1.9125
	HIV	2.76	0.97	8.345
	pre-DAAs HIV/HCV	4.5	0.69	6.885
	post-DAAs HIV/HCV	4.58	1.01	12.65
CD4+CD28+ CD57+	SNC	0.11	0.06675	0.1675
	HIV	0.22	0.1065	0.595
	pre-DAAs HIV/HCV	0.2	0.115	0.32
	post-DAAs HIV/HCV	0.24	0.125	0.455
CD4+CD38- HLADR-	SNC	86.95	79.2	91.125
	HIV	81.8	76.2	87.8
	pre-DAAs HIV/HCV	85.2	76.3	88.8
	post-DAAs HIV/HCV	84.6	80.05	88.6
CD4+CD38+ HLADR-	SNC	12.1	7.355	19.025
	HIV	15.8	11.3	22.1
	pre-DAAs HIV/HCV	14	10.3	22.5
	post-DAAs HIV/HCV	14.5	10.1	18.65
CD4+CD38- HLADR+	SNC	0.39	0.2175	0.58
	HIV	0.38	0.26	0.64
	pre-DAAs HIV/HCV	0.28	0.165	0.415
	post-DAAs HIV/HCV	0.28	0.195	0.395
CD4+CD38+ HLADR+	SNC	0.92	0.5475	1.37
	HIV	0.8	0.495	1.28
	pre-DAAs HIV/HCV	0.67	0.535	1.025
	post-DAAs HIV/HCV	0.66	0.59	1.175
CD4+PD1- Tim3-	SNC	83.3	79.6	85.5
	HIV	74.8	69.15	82.7
	pre-DAAs HIV/HCV	72.7	66.85	81.1
	post-DAAs HIV/HCV	74.5	65.65	79.5
CD4+PD1+ Tim3-	SNC	16.5	14.325	20
	HIV	24.8	16.8	30.1
	pre-DAAs HIV/HCV	27.1	19.65	32.65
	post-DAAs HIV/HCV	25.2	20.3	34.05
CD4+PD1- Tim3+	SNC	0.125	0.074	0.1975
	HIV	0.24	0.165	0.375
	pre-DAAs HIV/HCV	0.19	0.135	0.27
	post-DAAs HIV/HCV	0.18	0.1075	0.245
CD4+PD1+ Tim3+	SNC	0.0685	0.033	0.1175
	HIV	0.14	0.091	0.22
	pre-DAAs HIV/HCV	0.19	0.092	0.245
	post-DAAs HIV/HCV	0.14	0.0855	0.2
CD4+CD31+	SNC	19.9	15.4	29.25
	HIV	31	21.75	35.55
	pre-DAAs HIV/HCV	30.6	23.2	33.55
	post-DAAs HIV/HCV	28.1	20.65	32.55
CD4+CD45RA+CCR7+	SNC	52.7	48	58.375
	HIV	53.7	37.55	63.8
	pre-DAAs HIV/HCV	52.7	42.8	66.05
	post-DAAs HIV/HCV	53.7	39.8	60.3
CD4+CD45RA+CCR7+CD95- CD28-	SNC	65.4	50.775	73.275
	HIV	58.7	46.95	68.1
	pre-DAAs HIV/HCV	61.1	47.55	71.15
	post-DAAs HIV/HCV	63.4	51.05	69.45
CD4+CD45RA+CCR7+CD95+CD28-	SNC	5.495	3.9625	7.54
	HIV	6.64	5.05	8.625
	pre-DAAs HIV/HCV	5.28	4.545	6.945
	post-DAAs HIV/HCV	5.74	3.805	6.7
CD4+CD45RA+ CCR7+CD95- CD28+	SNC	21.65	15.7	31.275
	HIV	26.6	18.3	34.6
	pre-DAAs HIV/HCV	26.9	18.75	36.6
	post-DAAs HIV/HCV	27.4	20	33.9
CD4+CD45RA+CCR7+CD95+CD28+	SNC	5.83	3.8325	7.925
	HIV	7.48	3.855	10.15
	pre-DAAs HIV/HCV	4.93	3.685	7.515
	post-DAAs HIV/HCV	4.35	3.525	7.355
CD4+CD45RA+CCR7+CD28-CD57-	SNC	49	37	59.675
	HIV	44.6	33.05	56.1
	pre-DAAs HIV/HCV	43.9	30.75	53.3
	post-DAAs HIV/HCV	45.5	33.7	53.5
CD4+CD45RA+CCR7+CD28+CD57-	SNC	50.8	40.225	62.8
	HIV	54.9	43.9	66.5
	pre-DAAs HIV/HCV	53.9	44.25	65.4
	post-DAAs HIV/HCV	54.2	42.9	64.35
CD4+CD45RA+CCR7+CD28-CD57+	SNC	0.03	0.02075	0.091
	HIV	0.067	0.028	0.215
	pre-DAAs HIV/HCV	0.048	0.0215	0.14
	post-DAAs HIV/HCV	0.078	0.0265	0.195
CD4+CD45RA+CCR7+CD28+CD57+	SNC	0.0815	0.04975	0.1175
	HIV	0.089	0.034	0.2
	pre-DAAs HIV/HCV	0.08	0.0475	0.135
	post-DAAs HIV/HCV	0.11	0.0625	0.135
CD4+CD45RA+CCR7+CD38-HLADR-	SNC	93.05	89.4	95.125
	HIV	88.6	84.4	93.7
	pre-DAAs HIV/HCV	90.7	85.45	94.2
	post-DAAs HIV/HCV	91.9	88.25	93.45
CD4+CD45RA+CCR7+CD38+HLADR-	SNC	5.875	3.5	9.28
	HIV	10.5	5.405	12.85
	pre-DAAs HIV/HCV	8.2	5.15	12.75
	post-DAAs HIV/HCV	7.24	5.79	9.885
CD4+CD45RA+CCR7+CD38-HLADR+	SNC	0.31	0.1925	0.43
	HIV	0.31	0.235	0.43
	pre-DAAs HIV/HCV	0.2	0.11	0.285
	post-DAAs HIV/HCV	0.2	0.11	0.28
CD4+CD45RA+CCR7+CD38+HLADR+	SNC	0.685	0.515	1.195
	HIV	0.72	0.385	0.965
	pre-DAAs HIV/HCV	0.62	0.425	0.86
	post-DAAs HIV/HCV	0.6	0.42	1.145
CD4+CD45RA+CCR7+PD1-Tim3-	SNC	95.65	92.9	96.75
	HIV	93.6	90.15	96.55
	pre-DAAs HIV/HCV	94.4	89.7	95.8
	post-DAAs HIV/HCV	94.3	90.2	96.45
CD4+CD45RA+CCR7+PD1+Tim3-	SNC	4.125	3.135	6.8525
	HIV	6.05	3.165	9.295
	pre-DAAs HIV/HCV	5.25	3.555	9.87
	post-DAAs HIV/HCV	5.56	3.09	9.46
CD4+CD45RA+CCR7+PD1-Tim3+	SNC	0.13	0.0835	0.2425
	HIV	0.29	0.165	0.445
	pre-DAAs HIV/HCV	0.18	0.12	0.265
	post-DAAs HIV/HCV	0.18	0.115	0.26
CD4+CD45RA+CCR7+PD1+Tim3+	SNC	0.056	0.02575	0.1075
	HIV	0.12	0.072	0.195
	pre-DAAs HIV/HCV	0.14	0.07	0.175
	post-DAAs HIV/HCV	0.096	0.0695	0.17
CD4+CD45RA+CCR7+ CD31+	SNC	28.1	21	39.1
	HIV	41.7	35.4	50.45
	pre-DAAs HIV/HCV	44.3	31.35	48.9
	post-DAAs HIV/HCV	42	34.25	48.05
CD4+CD45RA-CCR7+	SNC	26.85	19.825	32.15
	HIV	21.3	17.15	31.05
	pre-DAAs HIV/HCV	22.6	16.25	29.5
	post-DAAs HIV/HCV	20.6	16.1	27
CD4+CD45RA-CCR7+CD95-CD28-	SNC	15.95	10.35	20.2
	HIV	8.6	6.905	15
	pre-DAAs HIV/HCV	12.1	6.645	18.6
	post-DAAs HIV/HCV	13.6	9.03	17.9
CD4+CD45RA-CCR7+CD95+CD28-	SNC	19.85	11.2	24.9
	HIV	19	10.55	23.4
	pre-DAAs HIV/HCV	15.3	12.2	23.2
	post-DAAs HIV/HCV	17.5	13.3	25.6
CD4+CD45RA-CCR7+CD95-CD28+	SNC	15.65	10.675	21.875
	HIV	12.5	8.87	14.8
	pre-DAAs HIV/HCV	11.7	9.545	14.7
	post-DAAs HIV/HCV	13.6	10.65	15.15
CD4+CD45RA-CCR7+CD95+CD28+	SNC	47.7	40.8	56.525
	HIV	59.1	52.05	68.05
	pre-DAAs HIV/HCV	56.3	44.55	68.15
	post-DAAs HIV/HCV	53.7	44.1	60.5
CD4+CD45RA-CCR7+CD28-CD57-	SNC	20.85	13.15	28.925
	HIV	13.7	9.545	21.75
	pre-DAAs HIV/HCV	15.9	9.95	24.05
	post-DAAs HIV/HCV	16.3	13.4	24.75
CD4+CD45RA-CCR7+CD28+CD57-	SNC	79.05	70.975	86.725
	HIV	86.2	78.1	90.15
	pre-DAAs HIV/HCV	84.1	74.75	89.55
	post-DAAs HIV/HCV	82.9	74.8	86.4
CD4+CD45RA-CCR7+CD28-CD57+	SNC	0.01088	0.0041375	0.02275
	HIV	0.062	0.0195	0.109
	pre-DAAs HIV/HCV	0.056	0.0215	0.205
	post-DAAs HIV/HCV	0.099	0.02	0.32
CD4+CD45RA-CCR7+CD28+CD57+	SNC	0.073	0.04925	0.1325
	HIV	0.08	0.036	0.15
	pre-DAAs HIV/HCV	0.089	0.0545	0.115
	post-DAAs HIV/HCV	0.075	0.0535	0.135
CD4+CD45RA-CCR7+CD38-HLADR-	SNC	95.55	93.925	96.8
	HIV	94	91	95.3
	pre-DAAs HIV/HCV	93.1	91.5	94.95
	post-DAAs HIV/HCV	93.9	92.3	95.15
CD4+CD45RA-CCR7+CD38+HLADR-	SNC	2.895	2.5775	4.995
	HIV	5.01	3.335	6.865
	pre-DAAs HIV/HCV	6.03	3.95	7.985
	post-DAAs HIV/HCV	5.35	3.77	6.685
CD4+CD45RA-CCR7+CD38-HLADR+	SNC	0.26	0.135	0.2975
	HIV	0.16	0.0985	0.365
	pre-DAAs HIV/HCV	0.13	0.0665	0.2
	post-DAAs HIV/HCV	0.12	0.071	0.145
CD4+CD45RA-CCR7+CD38+HLADR+	SNC	0.71	0.39	1.2175
	HIV	0.78	0.405	1.135
	pre-DAAs HIV/HCV	0.57	0.46	0.99
	post-DAAs HIV/HCV	0.63	0.425	1.155
CD4+CD45RA-CCR7+PD1-Tim3-	SNC	78.55	73.2	82.025
	HIV	69.6	59.75	72.2
	pre-DAAs HIV/HCV	64.8	56.8	73.05
	post-DAAs HIV/HCV	67.3	56.95	72
CD4+CD45RA-CCR7+PD1+Tim3-	SNC	21.3	17.775	26.5
	HIV	30.2	27.4	39.85
	pre-DAAs HIV/HCV	34.9	26.85	42.95
	post-DAAs HIV/HCV	32.6	27.9	42.95
CD4+CD45RA-CCR7+PD1-Tim3+	SNC	0.0735	0.05325	0.1575
	HIV	0.15	0.08	0.215
	pre-DAAs HIV/HCV	0.11	0.06	0.195
	post-DAAs HIV/HCV	0.093	0.0525	0.15
CD4+CD45RA-CCR7+PD1+Tim3+	SNC	0.052	0.03525	0.088
	HIV	0.13	0.075	0.275
	pre-DAAs HIV/HCV	0.16	0.1035	0.22
	post-DAAs HIV/HCV	0.14	0.08	0.19
CD4+CD45RA-CCR7+CD31+	SNC	7.35	6.0725	10.335
	HIV	8.93	6.875	10.8
	pre-DAAs HIV/HCV	6.76	5.47	10.02
	post-DAAs HIV/HCV	7.33	5	8.645
CD4+CD45RA-CCR7-	SNC	14.45	12.925	22.25
	HIV	17.5	15.35	27.15
	pre-DAAs HIV/HCV	20.1	11.5	24.35
	post-DAAs HIV/HCV	20.7	13.85	24.65
CD4+CD45RA-CCR7-CD95-CD28-	SNC	6.745	5.525	9.0425
	HIV	8.11	5.175	18.6
	pre-DAAs HIV/HCV	12.9	7.28	17.65
	post-DAAs HIV/HCV	16	10.145	27.9
CD4+CD45RA-CCR7-CD95+CD28-	SNC	17.05	12.5	23.75
	HIV	20.7	17.05	24.65
	pre-DAAs HIV/HCV	19.2	15.6	28.25
	post-DAAs HIV/HCV	23.1	19.05	29.35
CD4+CD45RA-CCR7-CD95-CD28+	SNC	7.865	6.71	11.725
	HIV	4.71	2.83	7.085
	pre-DAAs HIV/HCV	3.47	2.43	5.175
	post-DAAs HIV/HCV	3.87	2.43	5.59
CD4+CD45RA-CCR7-CD95+CD28+	SNC	64.8	56.1	71.125
	HIV	60.4	57.5	72
	pre-DAAs HIV/HCV	60.6	50.35	72.3
	post-DAAs HIV/HCV	56.9	39.15	61.05
CD4+CD45RA-CCR7-CD28-CD57-	SNC	22.6	15.75	29.475
	HIV	19.3	15.15	25.45
	pre-DAAs HIV/HCV	18.3	16.25	25
	post-DAAs HIV/HCV	23.3	19.7	28.65
CD4+CD45RA-CCR7-CD28+CD57-	SNC	75.7	69.6	83.225
	HIV	68	61.5	77.8
	pre-DAAs HIV/HCV	66.6	55.85	76
	post-DAAs HIV/HCV	61.6	41.8	65.95
CD4+CD45RA-CCR7-CD28-CD57+	SNC	0.21	0.0475	2.145
	HIV	5.18	1.82	17.75
	pre-DAAs HIV/HCV	10.7	2.865	25.45
	post-DAAs HIV/HCV	14.4	4.895	30.6
CD4+CD45RA-CCR7-CD28+CD57+	SNC	0.165	0.0715	0.3925
	HIV	0.4	0.185	0.995
	pre-DAAs HIV/HCV	0.45	0.2	0.88
	post-DAAs HIV/HCV	0.46	0.31	0.83
CD4+CD45RA-CCR7-CD38-HLADR-	SNC	96.55	95.1	97.25
	HIV	95.3	93.3	97
	pre-DAAs HIV/HCV	94.5	93.25	95.35
	post-DAAs HIV/HCV	95.2	94.15	96.4
CD4+CD45RA-CCR7-CD38+HLADR-	SNC	2.3	1.74	3.73
	HIV	3.21	2.07	5.065
	pre-DAAs HIV/HCV	4.32	3.705	5.985
	post-DAAs HIV/HCV	3.57	2.85	4.565
CD4+CD45RA-CCR7-CD38-HLADR+	SNC	0.44	0.225	0.6225
	HIV	0.32	0.185	0.695
	pre-DAAs HIV/HCV	0.29	0.2	0.405
	post-DAAs HIV/HCV	0.31	0.23	0.43
CD4+CD45RA-CCR7-CD38+HLADR+	SNC	0.61	0.2575	0.9175
	HIV	0.64	0.39	0.95
	pre-DAAs HIV/HCV	0.6	0.42	0.73
	post-DAAs HIV/HCV	0.53	0.375	0.96
CD4+CD45RA-CCR7-PD1-Tim3-	SNC	52.55	43.725	61.875
	HIV	43.7	29.95	50.85
	pre-DAAs HIV/HCV	34.4	30.55	41.45
	post-DAAs HIV/HCV	35.5	30.35	43.7
CD4+CD45RA-CCR7-PD1+Tim3-	SNC	47.3	38	55.975
	HIV	56.1	48.9	69.7
	pre-DAAs HIV/HCV	65.5	57.45	69.05
	post-DAAs HIV/HCV	63.8	55.4	69.5
CD4+CD45RA-CCR7-PD1-Tim3+	SNC	0.077	0.03725	0.1475
	HIV	0.12	0.045	0.2
	pre-DAAs HIV/HCV	0.11	0.0665	0.3
	post-DAAs HIV/HCV	0.075	0.0385	0.2
CD4+CD45RA-CCR7-PD1+Tim3+	SNC	0.13	0.053	0.2275
	HIV	0.22	0.0805	0.375
	pre-DAAs HIV/HCV	0.39	0.17	0.565
	post-DAAs HIV/HCV	0.23	0.145	0.375
CD4+CD45RA-CCR7-CD31+	SNC	10.8	7.7275	13
	HIV	11.8	8.98	13.4
	pre-DAAs HIV/HCV	11.3	8.905	14.15
	post-DAAs HIV/HCV	11	9.63	12.75
CD4+CD45RA+CCR7-	SNC	2.605	1.9225	3.9675
	HIV	3.32	1.955	8.645
	pre-DAAs HIV/HCV	2.09	1.365	4.96
	post-DAAs HIV/HCV	2.88	1.53	7.7
CD4+ CD45RA+CCR7-CD95-CD28-	SNC	31.3	16.65	43.775
	HIV	34.4	24	52.5
	pre-DAAs HIV/HCV	33.3	26.8	51
	post-DAAs HIV/HCV	41.1	29.05	53.9
CD4+CD45RA+CCR7-CD95+CD28-	SNC	22.05	17.05	29.225
	HIV	28	23.25	35.3
	pre-DAAs HIV/HCV	27.4	23.4	33.5
	post-DAAs HIV/HCV	29.1	23.9	34.35
CD4+ CD45RA+CCR7-CD95-CD28+	SNC	8.355	6.3575	10.575
	HIV	4.03	2.43	5.9
	pre-DAAs HIV/HCV	3.93	1.655	6.64
	post-DAAs HIV/HCV	3.1	1.215	6.67
CD4+CD45RA+CCR7-CD95+CD28+	SNC	32.35	23.85	45
	HIV	25.5	15.45	40.3
	pre-DAAs HIV/HCV	26	10.34	42.25
	post-DAAs HIV/HCV	19	7.27	31.15
CD4+CD45RA+CCR7-CD28-CD57-	SNC	35.6	28.675	48.075
	HIV	26.2	19.4	37.4
	pre-DAAs HIV/HCV	29.1	18.95	39.85
	post-DAAs HIV/HCV	31.7	20.1	42.25
CD4+CD45RA+CCR7-CD28+CD57-	SNC	49.55	39	64.1
	HIV	37.4	17.6	53.6
	pre-DAAs HIV/HCV	31.4	13.9	53.2
	post-DAAs HIV/HCV	30.3	9.685	45.15
CD4+CD45RA+CCR7-CD28-CD57+	SNC	3.04	0.2	23.425
	HIV	29.7	12.35	56.7
	pre-DAAs HIV/HCV	25.1	8.615	57.8
	post-DAAs HIV/HCV	32.1	11.35	65.05
CD4+CD45RA+CCR7-CD28+CD57+	SNC	0.665	0.265	1.075
	HIV	1.4	0.77	2.795
	pre-DAAs HIV/HCV	1.49	0.885	2.22
	post-DAAs HIV/HCV	1.34	0.685	1.585
CD4+CD45RA+CCR7-CD38-HLADR-	SNC	95.15	93.575	97.4
	HIV	95.1	92.7	96.7
	pre-DAAs HIV/HCV	92	87.95	95.1
	post-DAAs HIV/HCV	94.7	92.6	95.9
CD4+ CD45RA+CCR7-CD38+HLADR-	SNC	3.325	1.59	4.03
	HIV	3.29	2.19	5.47
	pre-DAAs HIV/HCV	5.59	3.84	8.835
	post-DAAs HIV/HCV	3.6	2.98	5.84
CD4+CD45RA+CCR7-CD38-HLADR+	SNC	0.59	0.4675	0.875
	HIV	0.6	0.155	0.89
	pre-DAAs HIV/HCV	0.56	0.285	0.795
	post-DAAs HIV/HCV	0.39	0.255	0.95
CD4+CD45RA+CCR7-CD38+HLADR+	SNC	0.69	0.4325	1.1175
	HIV	0.7	0.46	1.03
	pre-DAAs HIV/HCV	0.86	0.49	1.38
	post-DAAs HIV/HCV	0.82	0.515	1.36
CD4+CD45RA+CCR7-PD1-Tim3-	SNC	59.75	51.875	66.825
	HIV	51.9	29.35	60.7
	pre-DAAs HIV/HCV	42	34.15	53.95
	post-DAAs HIV/HCV	43	35.8	55.05
CD4+CD45RA+CCR7-PD1+Tim3-	SNC	39.15	31.7	46.95
	HIV	46.2	37.8	68.35
	pre-DAAs HIV/HCV	53.1	45.1	61.65
	post-DAAs HIV/HCV	55.8	42.75	62.5
CD4+CD45RA+CCR7-PD1-Tim3+	SNC	0.375	0.23	1.1675
	HIV	0.46	0.27	0.735
	pre-DAAs HIV/HCV	0.91	0.45	1.565
	post-DAAs HIV/HCV	0.46	0.185	1.185
CD4+CD45RA+CCR7-PD1+Tim3+	SNC	0.375	0.3	0.5325
	HIV	0.51	0.285	1.26
	pre-DAAs HIV/HCV	1.19	0.76	2.755
	post-DAAs HIV/HCV	0.7	0.475	1.22
CD4+CD45RA+CCR7-CD31+	SNC	16.75	12.175	21.875
	HIV	19	14.6	26.4
	pre-DAAs HIV/HCV	20.4	16.35	23.8
	post-DAAs HIV/HCV	17.7	14.65	20.5
CD8+ (over lymphocytes)	SNC	22.5609	17.3328	27.6856
	HIV	28.0014	23.3513	35.8128
	pre-DAAs HIV/HCV	32.0073	23.4702	35.5484
	post-DAAs HIV/HCV	31.1	26.5681	37.7534
CD8+ (over T cells)	SNC	31.65	26.825	42.075
	HIV	44.8	39.95	57.2
	pre-DAAs HIV/HCV	46.9	38.95	54.85
	post-DAAs HIV/HCV	50.1	45.8	59.8
CD8+ CD95- CD28-	SNC	51.55	43.25	56.825
	HIV	44.8	39.75	53.25
	pre-DAAs HIV/HCV	48.6	40	54.1
	post-DAAs HIV/HCV	49.8	41.55	58.75
CD8+ CD95+ CD28-	SNC	16.95	12.1	21.75
	HIV	22.7	19.2	29.05
	pre-DAAs HIV/HCV	24.5	16.7	28.8
	post-DAAs HIV/HCV	23.7	16.95	31.4
CD8+ CD95- CD28+	SNC	17.45	10.9	21.6
	HIV	14.6	10.75	21.7
	pre-DAAs HIV/HCV	14.8	9.9	22.5
	post-DAAs HIV/HCV	15	8.165	20.65
CD8+ CD95+ CD28+	SNC	13.15	8.6525	17.75
	HIV	12.9	9.58	18.1
	pre-DAAs HIV/HCV	10.6	7.58	14.6
	post-DAAs HIV/HCV	10	6.845	13.45
CD8+ CD28- CD57-	SNC	48.45	34.75	52.2
	HIV	47	43.15	50.65
	pre-DAAs HIV/HCV	45	37.2	55.85
	post-DAAs HIV/HCV	42.4	37.95	52
CD8+ CD28+ CD57-	SNC	25.15	21.725	35.5
	HIV	29.4	17.9	34.15
	pre-DAAs HIV/HCV	25.3	17.35	34.25
	post-DAAs HIV/HCV	23.1	12.85	31.75
CD8+ CD28- CD57+	SNC	23.7	7.23	45.85
	HIV	21.9	16.55	32.8
	pre-DAAs HIV/HCV	27.9	14.25	37.1
	post-DAAs HIV/HCV	31.6	17.55	41.75
CD8+ CD28+ CD57+	SNC	1.205	0.5075	1.6775
	HIV	1.29	0.845	1.66
	pre-DAAs HIV/HCV	0.93	0.68	1.5
	post-DAAs HIV/HCV	1.04	0.66	1.605
CD8+ CD38- HLADR-	SNC	95.85	93.525	96.35
	HIV	94	90.95	96.7
	pre-DAAs HIV/HCV	90.9	87.8	94.15
	post-DAAs HIV/HCV	92.4	90.05	94.8
CD8+ CD38+ HLADR-	SNC	2.94	2.765	5.17
	HIV	5.26	2.72	6.08
	pre-DAAs HIV/HCV	8.4	4.71	11.35
	post-DAAs HIV/HCV	6.16	4.31	8.73
CD8+ CD38- HLADR+	SNC	0.355	0.1725	0.475
	HIV	0.37	0.165	0.475
	pre-DAAs HIV/HCV	0.22	0.175	0.325
	post-DAAs HIV/HCV	0.24	0.135	0.29
CD8+ CD38+ HLADR+	SNC	0.755	0.485	1.1025
	HIV	0.64	0.305	0.925
	pre-DAAs HIV/HCV	0.61	0.495	0.895
	post-DAAs HIV/HCV	0.63	0.43	0.87
CD8+ PD1- Tim3-	SNC	79.55	75.225	83.975
	HIV	78.7	71.8	81.45
	pre-DAAs HIV/HCV	75.5	69.4	83.1
	post-DAAs HIV/HCV	76.6	71.5	80.7
CD8+ PD1+ Tim3-	SNC	19.95	15.775	23.15
	HIV	18.9	16.8	27.15
	pre-DAAs HIV/HCV	22.1	15.9	28
	post-DAAs HIV/HCV	21	17.35	27.2
CD8+ PD1- Tim3+	SNC	0.41	0.265	0.9425
	HIV	0.84	0.58	1.4
	pre-DAAs HIV/HCV	1.19	0.695	1.66
	post-DAAs HIV/HCV	1.02	0.5	1.565
CD8+ PD1+ Tim3+	SNC	0.12	0.08325	0.215
	HIV	0.26	0.19	0.43
	pre-DAAs HIV/HCV	0.4	0.2	0.88
	post-DAAs HIV/HCV	0.45	0.2	0.655
CD8+ CD45RA+CCR7+	SNC	38.8	24.55	54.075
	HIV	36.8	23.15	46.65
	pre-DAAs HIV/HCV	33.3	26.05	46.65
	post-DAAs HIV/HCV	33.4	18.8	42.55
CD8+CD45RA+CCR7+CD95- CD28-	SNC	78.65	72	84.25
	HIV	75.2	67.45	80.85
	pre-DAAs HIV/HCV	77.6	67.85	83.8
	post-DAAs HIV/HCV	77.5	70.8	84.55
CD8+CD45RA+CCR7+CD95+CD28-	SNC	3.125	2.19	6.385
	HIV	5.4	3.4	6.95
	pre-DAAs HIV/HCV	3.57	2.585	5.47
	post-DAAs HIV/HCV	3.88	2.7	4.965
CD8+CD45RA+ CCR7+CD95- CD28+	SNC	12.7	10.375	16.575
	HIV	15.8	9.855	19.6
	pre-DAAs HIV/HCV	15.2	9.98	19.2
	post-DAAs HIV/HCV	13.8	9.955	18.1
CD8+CD45RA+CCR7+CD95+CD28+	SNC	3.04	1.975	5.56
	HIV	4.15	2.145	5.87
	pre-DAAs HIV/HCV	2.82	1.98	4.33
	post-DAAs HIV/HCV	2.68	1.725	3.85
CD8+CD45RA+CCR7+CD28-CD57-	SNC	66.3	57.3	72.325
	HIV	59.9	54.35	70.25
	pre-DAAs HIV/HCV	63.7	54.9	70.65
	post-DAAs HIV/HCV	63.7	55.05	72.15
CD8+CD45RA+CCR7+CD28+CD57-	SNC	32.75	27.425	38.25
	HIV	38.7	27.25	45.2
	pre-DAAs HIV/HCV	34.7	28.2	43.4
	post-DAAs HIV/HCV	34.8	26.2	42.85
CD8+CD45RA+CCR7+CD28-CD57+	SNC	0.35	0.074	1.8375
	HIV	0.63	0.245	1.07
	pre-DAAs HIV/HCV	0.43	0.195	0.82
	post-DAAs HIV/HCV	0.54	0.175	0.975
CD8+CD45RA+CCR7+CD28+CD57+	SNC	0.215	0.064	0.2975
	HIV	0.16	0.0915	0.38
	pre-DAAs HIV/HCV	0.14	0.078	0.31
	post-DAAs HIV/HCV	0.18	0.096	0.395
CD8+CD45RA+CCR7+CD38-HLADR-	SNC	98.1	97.45	98.75
	HIV	97.8	96.55	98.8
	pre-DAAs HIV/HCV	97.9	96.6	98.5
	post-DAAs HIV/HCV	98	97.25	98.6
CD8+CD45RA+CCR7+CD38+HLADR-	SNC	0.645	0.5275	0.9925
	HIV	1.07	0.6	1.705
	pre-DAAs HIV/HCV	1.19	0.71	2.525
	post-DAAs HIV/HCV	1.07	0.68	1.675
CD8+CD45RA+CCR7+CD38-HLADR+	SNC	0.305	0.1925	0.4775
	HIV	0.29	0.195	0.465
	pre-DAAs HIV/HCV	0.24	0.155	0.35
	post-DAAs HIV/HCV	0.18	0.135	0.315
CD8+CD45RA+CCR7+CD38+HLADR+	SNC	0.715	0.495	1.125
	HIV	0.59	0.335	0.875
	pre-DAAs HIV/HCV	0.56	0.39	0.795
	post-DAAs HIV/HCV	0.64	0.34	1.01
CD8+CD45RA+CCR7+PD1-Tim3-	SNC	92.75	89.65	94.225
	HIV	87.6	84.95	90.25
	pre-DAAs HIV/HCV	89.2	84.15	91.85
	post-DAAs HIV/HCV	88.7	86.05	91.45
CD8+CD45RA+CCR7+PD1+Tim3-	SNC	6.25	4.8675	9.6325
	HIV	9.79	7.095	12.7
	pre-DAAs HIV/HCV	9.21	6.485	14.8
	post-DAAs HIV/HCV	9.25	7.235	12.6
CD8+CD45RA+CCR7+PD1-Tim3+	SNC	0.575	0.405	1.4425
	HIV	1.33	0.895	2.15
	pre-DAAs HIV/HCV	1.02	0.6	1.785
	post-DAAs HIV/HCV	0.87	0.52	1.485
CD8+CD45RA+CCR7+PD1+Tim3+	SNC	0.135	0.06775	0.2275
	HIV	0.25	0.205	0.47
	pre-DAAs HIV/HCV	0.25	0.11	0.605
	post-DAAs HIV/HCV	0.19	0.11	0.385
CD8+CD45RA+CCR7+ CD31+	SNC	88.8	79.5	94.375
	HIV	90.2	85.1	93.75
	pre-DAAs HIV/HCV	92.3	89.65	94.95
	post-DAAs HIV/HCV	91.6	89.7	94.7
CD8+ CD45RA-CCR7+	SNC	3.765	1.8925	7.81
	HIV	3.88	2.975	6.14
	pre-DAAs HIV/HCV	3.27	1.89	5.135
	post-DAAs HIV/HCV	2.87	1.93	4.175
CD8+CD45RA-CCR7+CD95-CD28-	SNC	24.6	17.175	33.75
	HIV	20.4	13.95	25.95
	pre-DAAs HIV/HCV	21.4	15.4	28.6
	post-DAAs HIV/HCV	24	18.55	30.6
CD8+CD45RA-CCR7+CD95+CD28-	SNC	23.5	17.325	32.775
	HIV	28.3	23.05	33.35
	pre-DAAs HIV/HCV	26.1	19.6	31.6
	post-DAAs HIV/HCV	25.6	19.2	32.45
CD8+CD45RA-CCR7+CD95-CD28+	SNC	14.75	11.625	18.6
	HIV	13.3	9.835	16.65
	pre-DAAs HIV/HCV	12.3	10.19	18.55
	post-DAAs HIV/HCV	13.3	11.1	18.95
CD8+CD45RA-CCR7+CD95+CD28+	SNC	32.3	27.65	43.95
	HIV	37.6	28.1	44.7
	pre-DAAs HIV/HCV	37.3	27.5	47.15
	post-DAAs HIV/HCV	32.8	27.35	41
CD8+CD45RA-CCR7+CD28-CD57-	SNC	31.2	26.9	36.475
	HIV	29.5	24.2	37
	pre-DAAs HIV/HCV	31.2	22	36.95
	post-DAAs HIV/HCV	31.7	24.2	37.5
CD8+CD45RA-CCR7+CD28+CD57-	SNC	67.75	63.325	72.475
	HIV	69.1	62.5	75.35
	pre-DAAs HIV/HCV	68.4	62.9	77
	post-DAAs HIV/HCV	66.9	60.95	75.05
CD8+CD45RA-CCR7+CD28-CD57+	SNC	0.105	0.05275	0.265
	HIV	0.18	0.063	0.52
	pre-DAAs HIV/HCV	0.24	0.0895	0.895
	post-DAAs HIV/HCV	0.25	0.083	0.94
CD8+CD45RA-CCR7+CD28+CD57+	SNC	0.28	0.11025	0.4225
	HIV	0.3	0.1145	0.595
	pre-DAAs HIV/HCV	0.35	0.195	0.57
	post-DAAs HIV/HCV	0.27	0.115	0.605
CD8+CD45RA-CCR7+CD38-HLADR-	SNC	96.75	95.55	97.525
	HIV	97.3	95.25	98.1
	pre-DAAs HIV/HCV	96.5	95	97.7
	post-DAAs HIV/HCV	97.2	95.85	98.1
CD8+CD45RA-CCR7+CD38+HLADR-	SNC	1.25	0.835	1.8275
	HIV	1.24	1.01	1.51
	pre-DAAs HIV/HCV	1.58	1.05	3.16
	post-DAAs HIV/HCV	1.3	0.795	2.115
CD8+CD45RA-CCR7+CD38-HLADR+	SNC	0.39	0.10675	0.565
	HIV	0.26	0.145	0.52
	pre-DAAs HIV/HCV	0.23	0.15	0.385
	post-DAAs HIV/HCV	0.21	0.155	0.355
CD8+CD45RA-CCR7+CD38+HLADR+	SNC	1.275	0.6825	2.545
	HIV	0.95	0.415	1.58
	pre-DAAs HIV/HCV	1.14	0.665	1.6
	post-DAAs HIV/HCV	1.15	0.575	2.165
CD8+CD45RA-CCR7+PD1-Tim3-	SNC	70.15	65.925	78
	HIV	56.7	51.25	72.45
	pre-DAAs HIV/HCV	58.1	50	68.25
	post-DAAs HIV/HCV	56.2	46.25	68.25
CD8+CD45RA-CCR7+PD1+Tim3-	SNC	27.5	20.575	31.6
	HIV	36.5	25.25	46.55
	pre-DAAs HIV/HCV	38	28.4	46.75
	post-DAAs HIV/HCV	39.3	29	49.55
CD8+CD45RA-CCR7+PD1-Tim3+	SNC	1.465	0.9875	2.175
	HIV	2.07	1.37	2.95
	pre-DAAs HIV/HCV	1.87	1.375	2.535
	post-DAAs HIV/HCV	1.67	1.15	2.535
CD8+CD45RA-CCR7+PD1+Tim3+	SNC	0.66	0.4325	0.8975
	HIV	1.17	0.735	2.78
	pre-DAAs HIV/HCV	1.39	0.685	2.265
	post-DAAs HIV/HCV	1.43	0.87	2.23
CD8+CD45RA-CCR7+CD31+	SNC	44.65	35.225	57
	HIV	56.1	42.2	61.45
	pre-DAAs HIV/HCV	54.4	47.65	65.3
	post-DAAs HIV/HCV	58.2	46.15	62.2
CD8+ CD45RA-CCR7-	SNC	18.45	10.425	24.95
	HIV	19.8	14.95	28.55
	pre-DAAs HIV/HCV	19.5	14.2	24.55
	post-DAAs HIV/HCV	19	13.4	26.9
CD8+CD45RA-CCR7-CD95-CD28-	SNC	34.2	27.225	40.775
	HIV	36.4	27.05	44
	pre-DAAs HIV/HCV	37.7	29.45	45.3
	post-DAAs HIV/HCV	38	30.25	54.95
CD8+CD45RA-CCR7-CD95+CD28-	SNC	32	27.95	42.6
	HIV	40.3	33.15	45.2
	pre-DAAs HIV/HCV	38.9	34.8	44.25
	post-DAAs HIV/HCV	37.9	30.5	43.7
CD8+CD45RA-CCR7-CD95-CD28+	SNC	8.305	5.825	10.65
	HIV	4.66	3.075	6.77
	pre-DAAs HIV/HCV	4.68	3.165	6.99
	post-DAAs HIV/HCV	5.71	2.845	6.63
CD8+CD45RA-CCR7-CD95+CD28+	SNC	20.2	16.6	27.675
	HIV	15.8	12.2	22.2
	pre-DAAs HIV/HCV	15	13.6	20.6
	post-DAAs HIV/HCV	15.6	8.295	23.25
CD8+CD45RA-CCR7-CD28-CD57-	SNC	38.4	32.375	50.925
	HIV	43.3	35.35	52.7
	pre-DAAs HIV/HCV	38.4	33.05	47.8
	post-DAAs HIV/HCV	40.6	33.6	48.3
CD8+CD45RA-CCR7-CD28+CD57-	SNC	47.05	38.6	55.1
	HIV	33.6	27.65	42.4
	pre-DAAs HIV/HCV	32.2	23.75	40.8
	post-DAAs HIV/HCV	30.7	18.75	42.4
CD8+CD45RA-CCR7-CD28-CD57+	SNC	10.45	2.8925	17.325
	HIV	14.9	7.215	28.75
	pre-DAAs HIV/HCV	23.9	10.14	41.3
	post-DAAs HIV/HCV	24.4	9.545	44.7
CD8+CD45RA-CCR7-CD28+CD57+	SNC	0.675	0.2525	0.9175
	HIV	1.03	0.695	1.415
	pre-DAAs HIV/HCV	0.9	0.525	1.655
	post-DAAs HIV/HCV	0.78	0.41	1.635
CD8+CD45RA-CCR7-CD38-HLADR-	SNC	98.1	97.35	98.6
	HIV	97.8	96.3	98.8
	pre-DAAs HIV/HCV	96.7	96.1	97.75
	post-DAAs HIV/HCV	97.6	97.25	98.25
CD8+CD45RA-CCR7-CD38+HLADR-	SNC	0.905	0.7225	1.655
	HIV	1.13	0.775	1.805
	pre-DAAs HIV/HCV	2.13	1.47	3.06
	post-DAAs HIV/HCV	1.47	0.925	2.085
CD8+CD45RA-CCR7-CD38-HLADR+	SNC	0.325	0.1525	0.4575
	HIV	0.29	0.115	0.505
	pre-DAAs HIV/HCV	0.23	0.17	0.33
	post-DAAs HIV/HCV	0.21	0.175	0.295
CD8+CD45RA-CCR7-CD38+HLADR+	SNC	0.585	0.155	0.8675
	HIV	0.5	0.26	0.735
	pre-DAAs HIV/HCV	0.59	0.44	0.79
	post-DAAs HIV/HCV	0.51	0.335	0.73
CD8+CD45RA-CCR7-PD1-Tim3-	SNC	50.85	41.925	57.75
	HIV	48.9	41.65	59.75
	pre-DAAs HIV/HCV	51	37.25	60.75
	post-DAAs HIV/HCV	52.3	40.5	61.85
CD8+CD45RA-CCR7-PD1+Tim3-	SNC	47.75	41	57.3
	HIV	49.5	39.25	55.4
	pre-DAAs HIV/HCV	44.2	36.95	58.9
	post-DAAs HIV/HCV	43.5	36.05	57.55
CD8+CD45RA-CCR7-PD1-Tim3+	SNC	0.565	0.345	0.6475
	HIV	0.68	0.37	1.155
	pre-DAAs HIV/HCV	0.7	0.505	1.48
	post-DAAs HIV/HCV	0.71	0.425	1.445
CD8+CD45RA-CCR7-PD1+Tim3+	SNC	0.45	0.2925	0.585
	HIV	0.75	0.49	1.12
	pre-DAAs HIV/HCV	1	0.62	1.46
	post-DAAs HIV/HCV	0.83	0.565	1.28
CD8+CD45RA-CCR7-CD31+	SNC	46.9	35.9	53.5
	HIV	47.8	41	54.75
	pre-DAAs HIV/HCV	43.3	40.95	49.6
	post-DAAs HIV/HCV	40.8	35.1	48.15
CD8+ CD45RA+CCR7-	SNC	33.5	19.25	57
	HIV	41.9	28.65	51.2
	pre-DAAs HIV/HCV	39.1	25.75	47.8
	post-DAAs HIV/HCV	44.7	28.35	56.5
CD8+ CD45RA+CCR7-CD95-CD28-	SNC	73.1	62.95	83.325
	HIV	71.2	61.4	77.05
	pre-DAAs HIV/HCV	70.4	62.05	76.8
	post-DAAs HIV/HCV	72	65.55	78.65
CD8+CD45RA+CCR7-CD95+CD28-	SNC	18.5	13.9	25.575
	HIV	24.8	20.15	30.75
	pre-DAAs HIV/HCV	25.1	19.65	30.8
	post-DAAs HIV/HCV	25.4	18.55	28.95
CD8+ CD45RA+CCR7-CD95-CD28+	SNC	2.575	1.39	4.2525
	HIV	2.12	0.845	2.925
	pre-DAAs HIV/HCV	1.59	0.845	2.155
	post-DAAs HIV/HCV	1.18	0.71	1.885
CD8+CD45RA+CCR7-CD95+CD28+	SNC	3.43	1.8525	6.6925
	HIV	2.84	1.58	4.67
	pre-DAAs HIV/HCV	2.57	1.645	3.885
	post-DAAs HIV/HCV	1.82	1.17	3.115
CD8+CD45RA+CCR7-CD28-CD57-	SNC	41.9	28.85	51.375
	HIV	43.9	37.6	49.85
	pre-DAAs HIV/HCV	41	33.95	57.45
	post-DAAs HIV/HCV	41.5	33.9	57
CD8+CD45RA+CCR7-CD28+CD57-	SNC	9.42	5.7875	16.675
	HIV	8.97	3.775	12.4
	pre-DAAs HIV/HCV	6.35	3.855	9.11
	post-DAAs HIV/HCV	4.63	3.105	7.865
CD8+CD45RA+CCR7-CD28-CD57+	SNC	45.65	27.075	63.925
	HIV	44.4	34.1	52.65
	pre-DAAs HIV/HCV	52	27.2	58.9
	post-DAAs HIV/HCV	47.9	27.75	60.15
CD8+CD45RA+CCR7-CD28+CD57+	SNC	1.66	0.8925	2.3425
	HIV	1.43	0.985	2.41
	pre-DAAs HIV/HCV	1.34	0.93	1.91
	post-DAAs HIV/HCV	1.45	0.75	1.775
CD8+CD45RA+CCR7-CD38-HLADR-	SNC	98.7	97.8	99.075
	HIV	98.7	97.8	99.3
	pre-DAAs HIV/HCV	97.5	95.5	98.25
	post-DAAs HIV/HCV	98	96.95	98.7
CD8+CD45RA+CCR7-CD38+HLADR-	SNC	0.485	0.3475	0.9825
	HIV	0.67	0.39	0.905
	pre-DAAs HIV/HCV	1.41	1.01	3.66
	post-DAAs HIV/HCV	1.2	0.77	2.51
CD8+CD45RA+CCR7-CD38-HLADR+	SNC	0.31	0.175	0.4825
	HIV	0.24	0.087	0.41
	pre-DAAs HIV/HCV	0.16	0.105	0.265
	post-DAAs HIV/HCV	0.16	0.11	0.23
CD8+CD45RA+CCR7-CD38+HLADR+	SNC	0.52	0.3225	0.8525
	HIV	0.43	0.19	0.62
	pre-DAAs HIV/HCV	0.44	0.31	0.66
	post-DAAs HIV/HCV	0.41	0.28	0.505
CD8+CD45RA+CCR7-PD1-Tim3-	SNC	74.8	68.625	85.45
	HIV	82	73.5	84.6
	pre-DAAs HIV/HCV	76.5	70.85	83.75
	post-DAAs HIV/HCV	78.1	73.3	83.8
CD8+ CD45RA+CCR7-PD1+Tim3-	SNC	22.4	13.325	30.65
	HIV	17.5	14.1	24.55
	pre-DAAs HIV/HCV	20	14.1	27.05
	post-DAAs HIV/HCV	18.9	12.45	24.7
CD8+CD45RA+CCR7-PD1-Tim3+	SNC	0.485	0.29	1.1325
	HIV	1.07	0.565	1.58
	pre-DAAs HIV/HCV	1.69	0.57	2.435
	post-DAAs HIV/HCV	1.68	0.57	2.34
CD8+CD45RA+CCR7-PD1+Tim3+	SNC	0.135	0.091	0.2475
	HIV	0.29	0.18	0.44
	pre-DAAs HIV/HCV	0.59	0.305	1.245
	post-DAAs HIV/HCV	0.51	0.225	0.985
CD8+CD45RA+CCR7-CD31+	SNC	44.6	29.35	55.075
	HIV	45	34.65	54
	pre-DAAs HIV/HCV	42.1	36.1	47.2
	post-DAAs HIV/HCV	38.8	30.75	47.5
SNC: Seronegative controls
HIV: Patients monoinfected with HIV
pre-DAAs HIV/HCV: patients coinfected with HIV and HCV before DAAs treatment
post-DAAs HIV/HCV: patients coinfected with HIV and HCV after DAAs treatment
Q1: first quartil of the data distribution
Q3: third quartil of the data distribution
